# Supplementary material for: Tumor-Associated Macrophages Promote Metastasis of Oral Squamous Cell Carcinoma via CCL13 Regulated by Stress Granule
Source: Cancers (Basel). 2022 Oct 17;14(20):5081. doi: 10.3390/cancers14205081 (PMC9657876; doi:10.3390/cancers14205081)
Supplement: Supplementary file 1 [file cancers-14-05081-s001.zip]

Archive with 3 entries (3 files):
- cancers-1931011 supplyment figures.pdf
- Supplementary materials and methods.pdf
- Supplementary tables.pdf
